# Supplementary material for: SARS-CoV-2 infection triggers paracrine senescence and leads to a sustained senescence-associated inflammatory response
Source: Nat Aging. 2022 Jan 25;2(2):115–24. doi: 10.1038/s43587-022-00170-7 (PMC10154207; doi:10.1038/s43587-022-00170-7)
Supplement: Source Data Fig. 1 — Statistical source data. [file 43587_2022_170_MOESM3_ESM.xlsx]

## Sheet: Sheet1
Fig. 1a	Relative (to β-actin) p16 mRNA level							Relative (to β-actin) p21 mRNA level							Relative (to β-actin) LMNB1 mRNA level							Relative (to β-actin) ACE2 mRNA level
	HDFs		NHBE		HCoEpiC			HDFs		NHBE		HCoEpiC			HDFs		NHBE		HCoEpiC			HDFs		NHBE		HCoEpiC
	Cont.	Sen.	Cont.	Sen.	Cont.	Sen.		Cont.	Sen.	Cont.	Sen.	Cont.	Sen.		Cont.	Sen.	Cont.	Sen.	Cont.	Sen.		Cont.	Sen.	Cont.	Sen.	Cont.	Sen.
	0.903335	9.67995	0.902292	4.71307	1.13027	2.2217		0.886109	2.43494	0.982821	5.11594	1.08548	19.204		1.15669	0.0761506	0.93088	0.0326147	1.08423	0.186425		0.809131	2.82407	1.2086	10.9536	1.15669	3.07375
	1.18921	9.95209	1.11471	3.00355	1.04006	2.27626		1.18829	2.07612	1.10573	6.10504	1.11987	21.6056		0.895025	0.0717936	1.18646	0.0361883	1.04006	0.162856		1.17374	5.92895	1.44226	15.2775	0.78187	3.18215
	0.93088	7.72749	0.99424	2.80241	0.850667	2.29209		0.949708	1.96413	0.920188	5.9794	0.82264	15.2246		0.965936	0.0698304	0.905425	0.0485854	0.886791	0.138376		1.05296	4.65176	0.573686	9.80375	1.10573	6.1475
	Two-tailed t test	Unpaired t test	Two-tailed t test	Unpaired t test	Two-tailed t test	Unpaired t test		Two-tailed t test	Unpaired t test	Two-tailed t test	Unpaired t test	Two-tailed t test	Unpaired t test		Two-tailed t test	Unpaired t test	Two-tailed t test	Unpaired t test	Two-tailed t test	Unpaired t test		Two-tailed t test	Unpaired t test	Two-tailed t test		Two-tailed t test	Unpaired t test
	P value	0.0003	P value	0.0148	P value	0.0001		P value	0.0024	P value	0.0001	P value	0.0007		P value	0.0003	P value	0.0004	P value	0.0002		P value	0.019	P value	0.0029	P value	0.037
Fig. 1d	Relative (to GAPDH) CoV2 genomic RNA level																						# = CoV2
	hr	ACE2-HDF+CoV2			HDF-Cont.+CoV2			HDF-Sen.+CoV2			NHBE-Cont.+CoV2			NHBE-Sen.+CoV2			HCoEpiC-Cont.+CoV2			HCoEpiC-Sen.+CoV2
	1	0.00410046	0.00372124	0.0044871	0.890899	1.04488	1.25992	0.00066701	0.00080429	0.00035497	0.00069534	0.00078774	0.00121907	0.00067165	0.00096982	0.0006624	0.00427458	0.00699238	0.00814426	0.0009433	0.00087405	0.00113744
	24	1.85318	1.70527	2.15846	0.634342	0.948246	0.679871	0.00196671	0.00193963	0.00067632	0.0007401	0.0100268	0.00136205	0.0155171	0.0017481	0.00196671	0.0142786	0.0102375	0.00612956	0.0123444	0.0119239	0.01468
	48	3.03143	5.20537	2.56685	1.1355	1.87038	0.83702	0.00091117	0.00086801	0.0017725	0.00052333	0.00053432	0.00053804	0.00387927	0.0103804	0.00163103	0.00291963	0.00369554	0.00369554	0.00968522	0.00916277	0.0108964
	72	10.4107	6.1475	6.77396	1.00928	0.490843	0.356836	0.00089241	0.00160858	0.00060954	0.0121744	0.00105393	0.00074524	0.0120903	0.00317286	0.00141009	0.00454974	0.00401607	0.0093553	0.00164238	0.00168855	0.00225916
	96	14.42	37.2715	28.6408	0.652176	0.703847	0.575678	0.001011	0.00161976	0.00247218	0.00042507	0.00050201	0.00069534	0.00113744	0.00137153	0.00145981	0.0030861	0.00467765	0.00480916	0.00093678	0.00083265	0.00130657
	Relative (to GAPDH) CoV2 subgenomic RNA level
	hr	ACE2-HDF+CoV2			HDF-Cont.+CoV2			HDF-Sen.+CoV2			NHBE-Cont.+CoV2			NHBE-Sen.+CoV2			HCoEpiC-Cont.+CoV2			HCoEpiC-Sen.+CoV2
	1	3.8897e-05	2.9274e-05	4.5304e-05	5.2473e-06	7.8439e-06	8.8862e-06	1.1326e-05	1.0568e-05	6.3712e-06	7.5244e-06	5.2838e-06	3.5592e-06	1.7896e-05	2.0134e-05	1.1326e-05	3.073e-05	5.4251e-05	1.5153e-05	1.1248e-05	8.5835e-06	1.0641e-05
	24	1.00696	1.13288	1.16473	9.1996e-06	1.079e-05	8.2339e-06	1.972e-05	1.8786e-05	1.4739e-05	2.3289e-05	0.00342424	0.00018761	0.00575886	0.00015451	0.00010194	0.00377319	0.00188659	9.3155e-05	0.00439476	0.0041577	0.00451831
	48	1.93187	6.02099	1.28343	1.5513e-07	ND	2.591e-07	7.4724e-06	1.1016e-05	0.00028634	4.1744e-06	1.1484e-05	6.3272e-06	0.00092388	0.00497875	0.00013545	1.9995e-05	1.7772e-05	1.8272e-05	0.00187356	0.00188659	0.00224355
	72	5.85634	3.50642	3.70635	6.5591e-07	3.1026e-07	ND	2.6419e-06	1.5472e-05	5.6239e-06	0.00477594	0.00010481	2.8277e-05	0.00439476	0.00045244	8.2229e-05	5.2403e-05	1.4637e-05	0.00099019	0.00015996	0.00011956	0.00016332
	96	8.22491	19.2929	12.8171	ND	2.8157e-07	ND	2.2186e-05	1.1484e-05	6.197e-06	2.6974e-06	2.2999e-06	7.7359e-06	1.9181e-05	2.2186e-05	2.3289e-05	1.5907e-05	1.2394e-05	7.5666e-05	9.7111e-05	0.00011873	8.9982e-05
	Relative (to GAPDH) IFNβ mRNA level
	hr	ACE2-HDF+CoV2			HDF-Cont.+CoV2			HDF-Sen.+CoV2			NHBE-Cont.+CoV2			NHBE-Sen.+CoV2			HCoEpiC-Cont.+CoV2			HCoEpiC-Sen.+CoV2
	1	1.67791	1.60956	0.345478	0.890899	1.04488	1.25992	1.79834	3.26406	0.593231	1.10957	0.316439	1.37554	3.30198	2.08975	0.612734	0.565135	1.57644	1.59844	0.915945	0.285851	0.780967
	24	1.09303	0.345878	3.45416	0.634342	0.948246	0.679871	1.05702	0.846745	0.823591	0.460094	2.08493	1.93187	1.28639	1.40769	1.51922	0.876606	0.747425	1.6358	1.26284	1.38191	1.25411
	48	6.99666	1.66632	7.76328	1.1355	1.87038	0.83702	1.65864	2.08493	2.62079	0.528509	0.986233	1.02101	1.31951	0.823591	1.23971	0.686184	0.53465	2.05148	1.31951	1.06437	0.641713
	72	27.0333	38.4968	30.8386	1.00928	0.490843	0.356836	1.15936	0.556068	0.928731	0.83702	0.819794	0.831238	1.35035	0.797377	1.46747	0.322343	0.82169	1.38191	0.97041	0.530957	0.730353
	96	71.4238	46.4734	47.1221	0.652176	0.703847	0.575678	1.91853	1.93187	1.01396	0.737135	0.550953	0.702222	0.911722	0.868541	1.28046	2.09459	2.22942	2.88119	1.67018	0.986233	2.09943
	Relative (to GAPDH) CoV2 genomic RNA level																						# = Mock
	hr	ACE2-HDF+CoV2			HDF-Cont.+CoV2			HDF-Sen.+CoV2			NHBE-Cont.+CoV2			NHBE-Sen.+CoV2			HCoEpiC-Cont.+CoV2			HCoEpiC-Sen.+CoV2
	1	0.00029439	0.00026532	0.00031552	2.2186e-05	1.5049e-05	4.9921e-05	4.1114e-05	5.0618e-05	5.0618e-05	0.00041059	6.7255e-05	3.5792e-05	5.3504e-05	4.6902e-05	8.6317e-05	0.00049854	0.00051612	8.2801e-05	0.00023747	0.00021402	0.00035744
	24	0.00022622	0.00015344	0.00019155	3.6798e-05	2.0989e-05	2.3614e-05	5.4251e-05	4.9234e-05	3.4813e-05	4.1978e-05	3.7054e-05	0.000251	3.3861e-05	2.9072e-05	5.3504e-05	8.5721e-05	0.00012993	0.00051612	6.407e-05	5.5391e-05	7.4624e-05
	48	0.00011549	0.00010054	9.2512e-05	2.07e-05	1.9181e-05	2.0989e-05	0.00012377	0.00012814	0.0001085	2.2968e-05	3.073e-05	3.2482e-05	3.2482e-05	2.8082e-05	3.1814e-05	0.00011549	0.00049168	9.1873e-05	9.6441e-05	9.8467e-05	0.00014822
	72	0.00127968	0.00023258	0.00040776	1.6129e-05	2.8474e-05	2.5841e-05	9.0608e-05	0.00010775	2.9274e-05	2.4278e-05	5.6164e-05	3.6041e-05	3.1594e-05	3.3628e-05	5.1681e-05	0.00046516	0.00037782	0.00042803	7.5143e-05	7.0111e-05	9.1873e-05
	96	9.3803e-05	8.9361e-05	0.00010336	3.073e-05	2.6752e-05	3.2708e-05	0.00013083	0.00017872	0.00028634	6.407e-05	2.6567e-05	2.1282e-05	4.1688e-05	3.5299e-05	4.7556e-05	0.00042803	0.00054178	0.00030057	9.9842e-05	5.8549e-05	9.4456e-05
	Relative (to GAPDH) CoV2 subgenomic RNA level
	hr	ACE2-HDF+CoV2			HDF-Cont.+CoV2			HDF-Sen.+CoV2			NHBE-Cont.+CoV2			NHBE-Sen.+CoV2			HCoEpiC-Cont.+CoV2			HCoEpiC-Sen.+CoV2
	1	3.2387e-08	ND	ND	ND	1.4901e-08	ND	ND	ND	ND	ND	ND	ND	ND	7.8544e-07	ND	ND	ND	ND	ND	ND	2.7732e-06
	24	ND	ND	ND	ND	ND	ND	ND	ND	ND	ND	ND	ND	ND	ND	ND	ND	ND	ND	ND	ND	ND
	48	1.1046e-07	ND	ND	ND	ND	2.7651e-09	ND	ND	ND	ND	8.3244e-09	ND	7.3991e-09	ND	ND	ND	ND	ND	ND	2.0443e-06	ND
	72	ND	ND	ND	ND	ND	ND	ND	ND	ND	ND	ND	ND	1.166e-06	ND	ND	ND	ND	ND	ND	ND	ND
	96	ND	ND	ND	ND	ND	ND	ND	ND	ND	ND	3.6486e-09	ND	7.348e-09	2.7162e-06	ND	ND	ND	ND	ND	ND	ND
	Relative (to GAPDH) IFNβ mRNA level
	hr	ACE2-HDF+CoV2			HDF-Cont.+CoV2			HDF-Sen.+CoV2			NHBE-Cont.+CoV2			NHBE-Sen.+CoV2			HCoEpiC-Cont.+CoV2			HCoEpiC-Sen.+CoV2
	1	0.741405	0.974905	1.38351	1.40769	0.537126	1.32256	1.36289	1.03288	0.710382	1.17283	1.29235	0.659754	1.02337	0.66588	1.46747	0.542113	1.46071	1.26284	0.797377	1.00928	1.24258
	24	1.12246	1.12246	0.793701	0.775572	0.941696	1.3692	1.68179	0.926588	0.641713	1.18099	1.10191	0.768438	1.24258	0.501157	1.60585	1.30134	0.747425	1.02811	1.31646	0.700602	1.08423
	48	1.24977	0.95705	0.836053	0.638754	0.961483	1.62826	1.28343	0.482968	1.61328	0.82932	1.3566	0.888843	1.11729	1.42405	0.628507	1.56555	0.53465	1.19472	0.835088	0.993093	1.20581
	72	0.656712	1.15936	1.31342	1.03049	0.786399	1.23399	1.39797	0.922316	0.775572	1.10445	1.19196	0.759611	0.988514	0.941696	1.07425	1.28046	2.26054	0.345478	0.766664	0.838956	1.55473
	96	1.07425	0.863539	1.07798	1.02337	0.878633	1.11214	1.33793	1.33793	0.558644	1.11729	0.913831	0.97942	1.4012	0.886791	0.80478	1.60956	0.345478	1.79834	1.25701	1.43396	0.554785
Fig. 1e	CoV2-NP positive cell (%)									p16 positive cell (%)
	dpi	Mock			CoV2			Adjusted P Value		dpi	Mock			CoV2			Adjusted P Value
	1	0	0	0	0	0	0	>0.9999		1	0	0.847458	0	0.99	2.33	0.71	>0.9999
	2	0	0	0	0	0	0	>0.9999		2	4.54545	1.5	1.50376	4.72	3.62	5.26	0.989
	3	0	0	0	0.45	0	0	>0.9999		3	0	0	0.75188	1.79	1.57	3.7	0.9854
	4	0	0	0	4.57	24.14	2.73	0.5367		4	0	0	0	4.86	12.54	3.28	0.0493
	5	0	0	0	19.03	32.22	32.36	0.0003		5	0.496278	0.160256	0	7.84	1.93	4	0.4787
	6	0	0	0	53.89	70.51	88.1	<0.0001		6	0.224719	0	0.33557	0.84	3.02	11.21	0.345
	7	0	0	0	23.81	57.05	19.06	<0.0001		7	0.4329	1.73348	0.788436	8.79	4.83	0.79	0.6543
	8	0	0	0	24.19	22.02	22.83	0.0033		8	1.08161	2.87293	1.70854	39.52	49.46	38.77	<0.0001
	9	0	0	0	6.74	9.04	10.81	0.7396		9	2.44499	2.02703	2.61283	52.81	43.37	50.9	<0.0001
								Two-way ANOVA									Two-way ANOVA
								Šídák's multiple comparisons test									Šídák's multiple comparisons test
Fig. 1f	Relative (to GAPDH) TNFα mRNA level									Relative (to GAPDH) IFNβ mRNA level									Relative (to GAPDH) IL6 mRNA level									Relative (to GAPDH) IL1β mRNA level									Relative (to GAPDH) IL8 mRNA level
	dpi	Mock			CoV2			Adjusted P Value		dpi	Mock			CoV2			Adjusted P Value		dpi	Mock			CoV2			Adjusted P Value		dpi	Mock			CoV2			Adjusted P Value		dpi	Mock			CoV2			Adjusted P Value
	1	4.30198	0.0416656	5.57897	9.44794	4.04181	11.0425	>0.9999		1	0.741405	0.974905	1.38351	1.38351	0.713672	3.08086	>0.9999		1	1.04488	1.04126	0.919125	0.944965	2.03261	1.29534	0.9991		1	1.04126	2.74791	0.349492	2.48515	3.72782	1.79419	>0.9999		1	0.629961	1.89649	0.83702	4.25257	3.85928	2.02558	0.9823
	2	0.676737	1.92741	0.766664	1.33484	4.64818	0.0718766	>0.9999		2	1.12246	1.12246	0.793701	7.60352	47.2311	5.82261	>0.9999		2	0.907519	0.989657	1.11342	1.56374	4.11246	1.47939	0.3839		2	1.00463	0.82169	1.21139	1.88775	2.2217	2.62382	>0.9999		2	0.935191	0.663576	1.61142	1.41258	2.38392	2.36745	>0.9999
	3	0.294227	1.24833	2.72263	9.51366	6.32033	5.85634	>0.9999		3	1.24977	0.95705	0.836053	34.6953	38.8991	41.5468	0.9961		3	0.99424	0.960373	1.04729	2.22942	2.60569	2.87123	0.2315		3	0.920188	1.03886	1.04608	2.68515	3.50642	3.89062	>0.9999		3	1.15003	0.99424	0.874583	1.78592	2.44811	3.27539	0.9991
	4	14.42	0.115023	0.602904	5.89708	24.0839	2.76063	>0.9999		4	0.656712	1.15936	1.31342	51.2093	207.697	33.4361	0.4357		4	1.39474	0.716978	1	1.04608	1.99308	0.532185	>0.9999		4	0.963707	0.943874	1.09936	2.27626	3.30962	2.0586	>0.9999		4	0.855595	0.835088	1.39959	2.36199	4.74037	2.46229	0.987
	5	2.62079	0.441351	0.864537	94.6808	45.5696	99.7331	<0.0001		5	1.07425	0.863539	1.07798	863.07	623.106	701.03	<0.0001		5	0.993092	0.955945	1.05336	10.4831	6.77396	6.9163	<0.0001		5	0.944965	0.915945	1.15535	13.7688	11.2615	9.02129	0.5834		5	1.01513	1.0293	0.95705	27.1272	15.4193	15.2598	<0.0001
	6	6.02099	0.323088	0.514057	331.991	463.042	401.707	<0.0001		6	0.679086	1.00116	1.47087	681.073	835.599	1050.36	<0.0001		6	0.936272	0.972655	1.09809	7.28536	8.96933	5.85634	<0.0001		6	1.19058	0.796456	1.05458	14.8941	16.9318	11.2485	0.2554		6	0.939523	1.04972	1.01396	17.2677	20.6776	14.8254	<0.0001
	7	3.71064	0.104145	2.58769	96.782	108.509	110.789	<0.0001		7	0.96929	0.959264	1.07549	410.148	243.875	343.699	<0.0001		7	1.01983	0.948246	1.03407	3.56359	1.42241	1.7033	0.5404		7	0.467596	1.51397	1.41258	78.1586	59.0282	32.1854	<0.0001		7	0.54274	1.08925	1.69154	28.6077	20.6538	14.1069	<0.0001
	8	3.72782	0.941696	0.284862	39.6248	44.8903	33.3204	0.1076		8	1.87905	0.90125	0.590496	143.013	152.747	99.0442	0.1117		8	0.987373	1.01162	1.00116	2.23716	2.66044	0.575013	0.9146		8	0.870551	1.03886	1.10573	47.1766	28.5417	20.9663	<0.0001		8	0.905425	1.05093	1.05093	17.3476	13.1927	5.90389	0.0005
	9	0.550316	0.938438	1.93634	6.05587	5.65032	3.22284	>0.9999		9	1.30888	1.20025	0.636545	103.848	64.5942	69.9539	0.7003		9	0.917004	1.00347	1.08673	1.41421	1.08298	1.07177	>0.9999		9	1.22123	1.17963	0.694157	46.4734	46.3126	19.8124	<0.0001		9	1.25847	0.997692	0.796456	16.3551	18.7871	11.3268	<0.0001
								Two-way ANOVA									Two-way ANOVA									Two-way ANOVA									Two-way ANOVA									Two-way ANOVA
								Šídák's multiple comparisons test									Šídák's multiple comparisons test									Šídák's multiple comparisons test									Šídák's multiple comparisons test									Šídák's multiple comparisons test
