# Supplementary material for: SARS-CoV-2 infection triggers paracrine senescence and leads to a sustained senescence-associated inflammatory response
Source: Nat Aging. 2022 Jan 25;2(2):115–24. doi: 10.1038/s43587-022-00170-7 (PMC10154207; doi:10.1038/s43587-022-00170-7)
Supplement: Source Data Fig. 2 — Statistical source data. [file 43587_2022_170_MOESM5_ESM.xlsx]

## Sheet: Sheet1
Fig. 2c	Relative cell number
	day	Mock_sup.			CoV2_sup.
	0	0.927273	1.09091	0.981818	1.26	0.72	1.02
	3	2.01818	2.23636	2.12727	3.24	3.24	4.8
	6	12.9273	13.2545	8.56364	7.98	4.74	8.46
	9	44.0727	52.3636	57.6	7.02	8.58	6.96
	12	119.564	123.927	96	7.53941	6.54968	6.81166
	14	*	*	*	7.88872	6.3168	5.47262
				*: 100% confluent
Fig. 2d	Relative (to β-actin) mRNA expression
	p16			IL1β			IL8
	Mock-sup.	CoV2-sup.		Mock-sup.	CoV2-sup.		Mock-sup.	CoV2-sup.
	0.96929	3.87716		0.7457	10.2083		0.38422	486.063
	0.80664	3.36359		0.98055	11.4849		0.52304	535.595
	1.27899	5.67649		1.36762	5.68305		4.97605	512
	Unpaired t test	Two-tailed		Unpaired t test	Two-tailed		Unpaired t test	Two-tailed
	P value	0.01		P value	0.0102		P value	<0.0001
Fig. 2e	IL1β			IL8
	Mock-sup.	CoV2-sup.		Mock-sup.	CoV2-sup.
	3.65297	99.0506		25.9912	92.3077
	6.31579	99.2424		9.82659	74.812
	4.34783	97.2851		18.0392	92.053
	Unpaired t test	Two-tailed		Unpaired t test	Two-tailed
	P value	<0.0001		P value	0.0008
Fig. 2h		Relative (to β-actin) p16 mRNA expression			Adjusted P Value			Relative (to β-actin) IL8 mRNA expression			Adjusted P Value
	Mock_sup.	0.968171	1.02337	1.00928	<0.0001		Mock_sup.	0.866537	1.00231	1.15136	<0.0001
	CoV2_sup. + Vehicle	5.66994	5.86989	6.46806			CoV2_sup. + Vehicle	1326.43	1363.72	1107.69
	CoV2_sup. + TNFi	1.58374	1.7211	1.61702	<0.0001		CoV2_sup. + TNFi	155.776	166.957	182.7	<0.0001
	CoV2_sup. + IFNi	8.6538	8.7746	9.08404	0.0003		CoV2_sup. + IFNi	1566.5	1690.62	1942.01	0.0018
	CoV2_sup. + IL6i	5.00487	5.78908	3.53898	0.0671		CoV2_sup. + IL6i	1220.56	1411.81	1335.66	0.927
					One-way ANOVA						One-way ANOVA
					Dunnett's multiple comparisons test						Dunnett's multiple comparisons test
					v.s. CoV2_sup.+Vehicle						v.s. CoV2_sup.+Vehicle
Fig. 2i		phospho-p38/Total-p38 (normalized by β-actin)			Adjusted P Value
	Mock_sup.	0.458811	1.0959	1.44529	0.0067
	CoV2_sup. + Vehicle	5.37253	6.81341	5.27572
	CoV2_sup. + TNFi	2.6594	1.97414	1.9685	0.0351
	CoV2_sup. + IFNi	6.29327	9.49979	4.19996	0.8771
	CoV2_sup. + IL6i	5.58637	7.49345	4.81001	0.9998
					One-way ANOVA
					Dunnett's multiple comparisons test
					v.s. CoV2_sup.+Vehicle
