# Supplementary material for: SARS-CoV-2 infection triggers paracrine senescence and leads to a sustained senescence-associated inflammatory response
Source: Nat Aging. 2022 Jan 25;2(2):115–24. doi: 10.1038/s43587-022-00170-7 (PMC10154207; doi:10.1038/s43587-022-00170-7)
Supplement: Source Data Fig. 3 — Statistical source data. [file 43587_2022_170_MOESM6_ESM.xlsx]

## Sheet: Sheet1
Fig. 3a	CoV2-NP (%)	days	Mock			CoV2			Adjusted P Value		p16 (%)	days	Mock			CoV2			Adjusted P Value
		1	0	0	0	1.44804	0.971817	0.701262	0.9668			1	2.25891	2.44068	2.94985	0.596252	0.777454	5.04909	0.9763
		3	0	0	0	13.6175	12.2375	25.5686	<0.0001			3	1.48338	1.20148	3.816	5.40541	4.92397	5.23777	0.0486
		6	0	0	0	1.84502	1.22511	1.51515	0.9053			6	1.71891	0.95498	0.851466	42.9889	41.3476	40.3581	<0.0001
									Two-way ANOVA										Two-way ANOVA
									Šídák's multiple comparisons test										Šídák's multiple comparisons test
Fig. 3b		p16 intensity/DAPI count (A.U)			Adjusted P Value
	Mock+Vehicle	0.81127	1.14926	1.03947	0.0016
	Mock+TNFi	0.562106	0.937245	0.728713	0.0015
	CoV2+Vehicle	29.9773	15.7929	40.4582
	CoV2+TNFi	3.52117	2.39858	4.92203	0.0029
					One-way ANOVA
					Dunnett's multiple comparisons test
					v.s. CoV2+Vehicle
Fig. 3c		phospho-p38 intensity/DAPI count (A.U)			Adjusted P Value
	Mock+Vehicle	1.12575	1.20041	0.673846	<0.0001
	Mock+TNFi	1.18192	2.10482	2.69896	<0.0001
	CoV2+Vehicle	29.5202	25.7173	34.8921
	CoV2+TNFi	11.7391	11.2348	9.3441	<0.0001
					One-way ANOVA
					Dunnett's multiple comparisons test
					v.s. CoV2+Vehicle
