# Supplementary material for: SARS-CoV-2 infection triggers paracrine senescence and leads to a sustained senescence-associated inflammatory response
Source: Nat Aging. 2022 Jan 25;2(2):115–24. doi: 10.1038/s43587-022-00170-7 (PMC10154207; doi:10.1038/s43587-022-00170-7)
Supplement: Source Data Fig. 4 — Statistical source data. [file 43587_2022_170_MOESM7_ESM.xlsx]

## Sheet: Sheet1
Fig. 4a	days	Mock									CoV2														Adjusted P Value
	0	100	100	100	100	100	100	100	100	100	100	100	100	100	100	100	100	100	100	100	100	100	100	100	>0.9999
	1	104.896	106.354	105.395	103.394	104.598	104.38	102.7	103.6	105.1	97.7477	97.3046	98.7198	99.4039	96.8657	105.27	102.284	100	102.1	99.5	100.2	101.5	102.3	103.4	>0.9999
	2	108.69	108.775	110	105.483	108.19	106.326	105.9	105.8	107	94.5946	95.0135	96.3016	97.1684	94.3284	101.961	95.5954	94.7297	96.6	96.8	91.1	100.5	98.5	99.2	0.6502
	3	109.792	113.162	113.553	105.222	110.92	107.543	108.3	111.9	109.6	93.0931	86.1186	95.1636	92.8465	93.5821	101.103	94.1272	91.8919	96.4	94.2	91.1	103.2	100.5	98.1	0.0965
	4	111.75	116.49	115.921	109.138	108.19	107.421	111.6	115.6	110.8	93.5435	82.6146	95.4481	91.3562	93.5821	95.5882	90.2121	90.8108	94.4	90.4	88	105.2	96.3	92	0.0055
	5	113.097	118.154	117.237	108.486	114.655	107.664	113.5	115.2	112.6	92.6426	78.0323	92.6031	91.2072	94.6269	89.8284	87.602	89.8649	95	86.3	85.7	103.9	95.9	87.9	0.0003
	6	111.75	115.885	114.474	112.115	115.805	110.706	117.8	120	116.5	93.994	81.1321	94.7368	92.8465	94.0299	90.0735	84.5024	92.1622	98.9	86.2	87.9	107.7	101	86.4	0.0003
	7	111.506	115.28	115.789	116.057	120.402	113.625	122	123.5	119.2	101.652	86.7925	102.845	99.4039	99.2537	92.8922	91.354	94.4595	104.9	91.3	93.6	113.3	109.8	93.5	0.0047
	8	114.443	118.911	119.474	117.232	118.822	115.45	124.1	125.8	123.5	106.456	90.566	107.966	104.62	101.791	97.1814	100.816	99.0541	111.3	98.7	100.2	118.7	115.6	103.1	0.057
	9	115.789	123.298	120.395	119.06	124.856	114.599	125.8	128	127						97.7941	105.22	101.892	116.2	98.7	103.4	124.2	120.8	108.8	0.3796
	10	117.87	127.08	122.105	120.104	128.592	117.153	130	130.4	130.8	112.613	98.1132	117.496	110.581	105.522	100.49	110.44	103.514	120.7	98.6	106.6	127.8	127.5	114.1	0.1713
	11	118.605	127.08	123.421	120.104	125.287	117.762				115.315	103.504	121.906	113.413	108.657										0.9982
	12	121.787	128.29	124.211				134.3	133	134.2	119.219	105.66	124.04	114.307	109.552	102.328	114.845	104.73	128.2	99.2	112	134.7	134	123.2	0.5085
	13	121.665	127.837	123.553				136.4	135.4	135.7	120.871	106.199	125.462	115.797	111.493	105.147	118.108	107.027	129.2	100.4	112	136.7	135.3	126.7	0.6619
	14	121.787	126.929	124.737	123.499	131.466	120.438	141	141.3	141.4	122.222	109.569	130.299	118.629	115.075	109.191	124.307	111.081	133	104.3	115.8	143.5	142.8	130.8	0.9715
	15							145.8	143.7	144.5									136.8	105.8	117.8	146.9	142.5	132.4	0.9403
	16
	17							146.7	149.5	146.9									142.3	108.7	121.4	153.9	149.8	137.2	0.9924
	18
	19							149.2	151.6	148.9									146	111.9	125.9	161.4	153.9	142.6	0.9999
	20							154.6	157.6	154.5									149.6	114.5	128.5	166.4	160.4	147.7	0.9983
	21							153.9	157.3	155.4									151.2	111.4	130.8	169	159.8	149.7	0.9996
	22
	23
	24
	25
	26
	27							166.9	174.6	165.6									160	120.4	143.4	179.3	173.6	158.1	0.9757
	28							168.8	177	167.6									162	124	147.8	181.5	174.4	159	0.9803
	29							170.9	178.9	169.8									163.9	126	149.3	186.3	177.5	162.5	0.9911
	30
	31							172.6	182.5	166.1									169.6	126.6	153.9	189.5	181.8	166.7	>0.9999
	32
	33
	34							178.6	189.2	170.6									175.2	129.6	157.9	196.8	188.8	169.2	0.9998
	35							179.3	191.4	171.5									175.4	129.6	157.7	198.6	188.4	169.7	0.9988
	36							183.5	195.3	172.4									175.8	132.8	163.6	205.4	195	170.9	0.9998
	37
	38							182.2	197.7	174.8									178.5	132.4	163.3	204.9	192.3	172.1	0.9984
	39
	40
	41							187.7	200.3	178.2									184.6	134.6	166.5	207.3	195.3	177.1	0.9979
	42
	43							191.8	207.8	177.6									183.8	137.5	171	213.6	204.1	178.4	0.9984
	44
	45							195.9	211.6	178.9									188.2	138.9	171.7	216.8	204.9	178.8	0.9914
																									Two-way ANOVA
																									Šídák's multiple comparisons test
Fig. 4c	Relative ( to GAPDH) genomic RNA level													Adjusted P Value
	genomic-CoV2	Mock	7.2322e-05	7.7402e-05	0.00010976	7.6842e-05	0.00010323	9.7919e-05	0.00010656	0.000135	0.00010341	9.7579e-05	0.0001166	<0.0001
		CoV2_3d	72.2441	35.7856	82.4981
		CoV2_7d	0.0937871	0.0236913	0.0389261	0.0463378	0.0204061	0.0248304	0.0307424	0.0623755				<0.0001
		CoV2_14d	0.00149546	0.0207828	0.0183089	0.0224551	0.0368499	0.024324	0.00198306	0.0253991				<0.0001
		CoV2_45d	0.00080266	0.00094518	0.00055308	0.00050272	0.0005094	0.00081593						<0.0001
														One-way ANOVA
														Dunnett's multiple comparisons test
														v.s. CoV2_3d
Fig. 4d	Relative ( to GAPDH) mRNA level													Adjusted P Value
	p16	Mock	0.535515	1.66902	1.71594	0.657016	0.992404	0.910039	1.2008	1.57352	0.846159	1.65176	1.18427
		3d	5.93398	16.2684	1.37459									0.8951
		7d	12.8973	12.9421	41.4701	25.0893	2.0548	2.40994	3.6025	12.8973				0.1766
		14d	4.16697	21.7659	29.2223	23.901	49.3166	14.016	5.97525	31.2114				0.0095
		45d	42.4885	62.6395	19.1464	22.4555	19.2796	77.6546						<0.0001
														One-way ANOVA
														Dunnett's multiple comparisons test
														v.s. Mock
Fig. 4e		Relative ( to GAPDH) mRNA level						Relative ( to GAPDH) mRNA level						Relative ( to GAPDH) mRNA level						Relative ( to GAPDH) mRNA level						Relative ( to GAPDH) mRNA level
		CCL17						CXCL9						CXCL10						CXCL11						IFNg
		Mock	CoV2_7d	CoV2_14d	CoV2_45d			Mock	CoV2_7d	CoV2_14d	CoV2_45d			Mock	CoV2_7d	CoV2_14d	CoV2_45d			Mock	CoV2_7d	CoV2_14d	CoV2_45d			Mock	CoV2_7d	CoV2_14d	CoV2_45d
		0.831622	1.93724	0.98214	1.5305			0.891311	17.8024	5.79175	10.659			0.974004	4.50648	1.92119	2.69821			1.51152	25.9201	8.55045	13.6044			1.21757	4.87026	3.19098	2.72074
		1.2008	1.9917	1.30495	1.35097			1.58447	9.9452	12.7639	26.0642			0.967276	2.53503	3.41527	4.73052			1.93992	18.4558	14.2808	43.5923			0.955283	2.87587	2.83628	3.56524
		0.916369	4.0671	1.65176	1.67481			0.872968	13.214	24.6583	24.6583			1.15829	3.29893	6.02934	4.79656			0.91764	25.9201	34.9204	18.7134			1.16797	4.90414	4.18144	5.55582
		1.24315	2.91602	1.67481	3.56524			0.718968	13.0321	11.1116	7.33095			0.859756	4.03341	4.03341	2.17648			0.495171	28.5615	14.8872	11.0502			0.70907	4.60755	3.4438	2.24078
		0.87904	2.30378	1.85832	2.11991			1.12818	8.47962	11.8269	8.5386			1.06585	2.99385	3.89602	2.48285			0.75054	31.0388	14.0841	15.095			1.03814	2.00555	2.73967	1.91057
		1.00278	2.03355	1.2605	4.4506			0.511923	7.9668	11.0349	23.167			1.11111	3.16455	4.38325	4.08971			0.714992	38.2132	18.7134	27.2088			1.7219	2.75872	3.25803	3.95588
		0.617281	2.45207	1.09733				0.680185	11.5035	4.09539				0.842063	4.06146	1.81756				1.54328	49.385	6.30283				1.05263	2.25636	1.28699
		1.02385	2.64634	1.84548				1.12039	9.80828	14.97				1.46612	2.95263	5.00025				1.47019	13.9869	24.0173				3.34963	3.69097	1.77031
		0.600402						0.621575						0.774856						0.667112						1.17609
		0.604578						0.458184						0.780245						0.892547						1.08222
		0.643495						0.600402						0.896267						1.32501						0.942131
			<0.0001	0.168	0.0002	Adjusted P Value			0.0003	0.0001	<0.0001	Adjusted P Value			<0.0001	<0.0001	<0.0001	Adjusted P Value			<0.0001	0.0014	0.0002	Adjusted P Value			0.0002	0.0087	0.0015	Adjusted P Value
						One-way ANOVA						One-way ANOVA						One-way ANOVA						One-way ANOVA						One-way ANOVA
						Dunnett's multiple comparisons test						Dunnett's multiple comparisons test						Dunnett's multiple comparisons test						Dunnett's multiple comparisons test						Dunnett's multiple comparisons test
						v.s. Mock						v.s. Mock						v.s. Mock						v.s. Mock						v.s. Mock
Fig. 4f	days	Mock				MA10+Vehicle								MA10+ABT263
	0	100	100	100	100	100	100	100	100	100	100	100	100	100	100	100	100	100	100
	1	103.784	102.247	107.514	104.42	105.114	104.598	103.165	102.353	109.249	105.618	105.405	105.172	102.367	104.023	102.235	102.959	105.114	105.294
	2	102.703	103.933	106.358	104.42	102.273	97.7011	103.165	101.176	105.78	105.056	99.4595	104.598	96.4497	94.8276	97.2067	95.858	100	101.765
	3	102.703	107.303	113.873	109.392	97.1591	95.4023	98.1013	95.8824	100.578	105.056	100	100	93.4911	92.5287	93.8547	94.6746	96.5909	98.2353
	4	101.622	103.933	109.827	109.392	90.9091	88.5057	92.4051	90.5882	94.2197	97.7528	91.3514	94.8276	85.2071	87.931	88.2682	88.1657	88.0682	92.3529
	5	102.703	106.742	106.936	108.287	85.2273	83.3333	89.8734	84.7059	90.1734	93.8202	88.6486	89.0805	83.432	84.4828	83.2402	84.6154	87.5	91.1765
	6	105.405	110.674	113.295	110.497	81.8182	80.4598	87.9747	81.7647	87.2832	89.3258	84.3243	86.2069	82.8402	80.4598	80.4469	82.8402	84.6591	90
	7	109.73	114.045	117.341	116.575	77.2727	77.5862	92.4051	87.0588	83.237	87.0787	81.6216	83.3333	83.432	78.7356	77.6536	85.2071	90.9091	101.765
	8	107.027	109.551	113.873	111.05	75	75.8621	102.532	92.9412	79.7688	83.7079	78.3784	84.4828	84.6154	84.4828	88.2682	92.8994	101.136	107.059
	9	106.486	110.112	113.873	113.26	77.8409	75.8621	106.962	97.6471	78.6127	81.4607	77.2973	89.6552	86.3905	85.0575	87.7095	96.4497	103.977	106.471
	10
	11	105.946	110.112	113.295	116.022	78.9773	84.4828	109.494	110.588	89.0173	84.8315	97.8378	107.471	103.55	106.897	108.939	111.243	110.227	111.765
	12	107.027	114.045	119.653	113.812	78.4091	85.0575	114.557	108.824	92.4855	88.2022	96.7568	108.046	99.4083	104.598	107.263	108.876	110.227	111.176
	13	104.865	112.921	116.185	114.917	79.5455	86.2069	110.127	105.882	97.6879	96.0674	96.7568	106.897	102.959	108.621	107.263	109.467	107.955	108.824
	14	110.811	116.292	118.497	119.337	83.5227	90.2299	112.025	108.235	100	100.562	97.2973	106.897	106.509	109.195	106.145	110.059	110.227	111.765
Fig. 4g	Relative ( to β-actin) mRNA level					Relative ( to β-actin) mRNA level
	p16Ink4a					p19Arf
	Mock	MA10+Vehicle	MA10+ABT263			Mock	MA10+Vehicle	MA10+ABT263
	0.960928	3.63637	0.759173			0.854114	6.15816	1.38751
	1.08862	3.34615	1.93522			1.05885	4.76508	3.66167
	0.813661	0.981119	2.1177			0.860055	1.53954	3.27728
	1.17487	1.42652	1.33099			1.28565	3.03669	2.17724
		3.39286	0.785945				4.4769	1.38751
		4.1771	0.651799				5.51171	1.13485
		2.03144					3.27728
		2.71791					4.41526
	0.0106		0.0134	Adjusted P Value		0.0012		0.0144	Adjusted P Value
				One-way ANOVA					One-way ANOVA
				Dunnett's multiple comparisons test					Dunnett's multiple comparisons test
				v.s. MA10+Vehicle					v.s. MA10+Vehicle
Fig. 4h	Relative ( to β-actin) mRNA level					Relative ( to β-actin) mRNA level					Relative ( to β-actin) mRNA level					Relative ( to β-actin) mRNA level
	Cxcl9					Cxcl10					Ifng					Mmp10
	Mock	MA10+Vehicle	MA10+ABT263			Mock	MA10+Vehicle	MA10+ABT263			Mock	MA10+Vehicle	MA10+ABT263			Mock	MA10+Vehicle	MA10+ABT263
	0.529426	130.916	37.3361			0.884234	25.1502	16.1392			0.95429	3.84371	1.69643			2.58471	433.534	20.2521
	1.00173	197.061	51.0026			0.87206	28.2955	14.2461			0.738413	4.66701	2.2697			0.262429	181.019	43.7133
	0.743549	31.1789	47.2584			0.95429	10.8717	12.402			0.915416	2.25402	2.03144			2.20381	202.251	23.4254
	2.5359	65.9134	85.1834			1.35896	13.8566	19.5962			1.55025	3.01571	2.4326			0.668964	40.5042	59.3016
		71.6304	18.0322				13.953	5.82598				3.07908	1.24186				76.6386	8.75435
		171.552	42.5917				18.411	9.66319				6.07338	1.56103				159.786	11.3137
		107.821					20.4283					4.1771					89.8845
		51.7146					11.4122					2.5713					65.3448
	0.0025		0.0484	Adjusted P Value		0.0002		0.1918	Adjusted P Value		0.0005		0.0038	Adjusted P Value		0.0295		0.021	Adjusted P Value
				One-way ANOVA					One-way ANOVA					One-way ANOVA					One-way ANOVA
				Dunnett's multiple comparisons test					Dunnett's multiple comparisons test					Dunnett's multiple comparisons test					Dunnett's multiple comparisons test
				v.s. MA10+Vehicle					v.s. MA10+Vehicle					v.s. MA10+Vehicle					v.s. MA10+Vehicle
