# Supplementary material for: SARS-CoV-2 infection triggers paracrine senescence and leads to a sustained senescence-associated inflammatory response
Source: Nat Aging. 2022 Jan 25;2(2):115–24. doi: 10.1038/s43587-022-00170-7 (PMC10154207; doi:10.1038/s43587-022-00170-7)
Supplement: Source Data Extended Data Fig. 1 — Statistical source data. [file 43587_2022_170_MOESM9_ESM.xlsx]

## Sheet: Sheet1
	SARS-CoV-2 spike positive cell (%)
Extended Data Fig. 1b
	ACE2-	ACE2+
	0	89.7959
	3.84615	62.2642
	0	65.6863
	0	52.3077
	Unpaired t test	Two-tailed
	P value	0.0002
	Relative (to β-actin) ACE2 mRNA level
Extended Data Fig. 1c		HepG2			TIG3			NHBE			HCoEpiC
	Cont.	7371.68	7320.76	11134.7	0.809131	1.17374	1.05296	9.4334	11.2572	4.47776	6.18073	4.1779	5.90844
	DXR				2.82407	5.92895	4.65176	85.4956	119.244	76.5207	16.4245	17.0037	32.849
