# Supplementary material for: SARS-CoV-2 infection triggers paracrine senescence and leads to a sustained senescence-associated inflammatory response
Source: Nat Aging. 2022 Jan 25;2(2):115–24. doi: 10.1038/s43587-022-00170-7 (PMC10154207; doi:10.1038/s43587-022-00170-7)
Supplement: Source Data Extended Data Fig. 2 — Statistical source data. [file 43587_2022_170_MOESM10_ESM.xlsx]

## Sheet: Sheet1
Extended Data Fig. 2a	EdU positive cell (%)
	p16-	p16+
	51.59	4.96
	32.98	16.67
	38.52	0
	Unpaired t test	Two-tailed
	P value	0.0103
Extended Data Fig. 2b	p16 & IL1β double positive cell (%)
	Mock	CoV2
	0.344828	48.4848
	0.304569	37.7049
	0.139665	48.0769
	Unpaired t test	Two-tailed
	P value	0.0002
Extended Data Fig. 2c	Relative ( to GAPDH) CoV2 genomic RNA level									Relative ( to GAPDH) CoV2 subgenomic RNA level
	days	ACE2-HDF_Mock			ACE2-HDF_CoV2					days	ACE2-HDF_Mock			ACE2-HDF_CoV2
	1	0.000294387	0.00026532	0.00031552	1.85318	1.70527	2.15846			1	3.23872e-08	ND	ND	1.00696	1.13288	1.16473
	2	0.000226218	0.00015344	0.00019155	3.03143	28.6408	2.56685			2	ND	ND	ND	1.93187	12.8171	1.28343
	3	0.000115486	0.00010054	9.2512e-05	10.4107	6.1475	6.77396			3	1.10458e-07	ND	ND	5.85634	3.50642	3.70635
	4	0.00127968	0.00023258	0.00040776	14.42	37.2715	5.20537			4	ND	ND	ND	8.22491	19.2929	6.02099
	5	9.38034e-05	8.9361e-05	0.00010336	147.033	97.6806	151.167			5	ND	ND	ND	60.1295	42.8137	64.4452
	6	0.000107008	0.00010627	0.00010124	101.125	127.116	168.897			6	ND	ND	ND	46.8507	53.4456	58.892
	7	9.64406e-05	9.1873e-05	0.00012039	19.5622	30.91	75.5835			7	ND	ND	ND	7.21	10.5561	22.9433
	8	9.2512e-05	0.00010627	0.0001085	13.9288	11.7127	17.3878			8	ND	ND	ND	4.75683	3.27161	4.75683
	9	0.000104805	0.00017626	0.0001656	9.38268	5.73582	3.73213			9	ND	ND	ND	2.31338	1.38511	0.721965
Extended Data Fig. 2d		Casp3+/Spike-			Casp3+/Spike+			Adjusted P Value
	Mock	0	0	0	0	0	0	>0.9999
	Day 1	6.81818	10	7.23684	0	0	0	0.9464
	Day 2	9.61538	10.4294	12.0482	0	0	0	0.8036
	Day 3	1.50376	11.5385	7.40741	50	94.4444	100	<0.0001
	Day 4	7.47664	1.77215	3.26087	95.1923	63.0252	76.6129	<0.0001
	Day 5	20.5607	4.44444	4.7619	95.3846	68.0473	64.5833	<0.0001
	Day 6	33.8129	25.7143	25.7143	99.7455	97.832	97.832	<0.0001
								Two-way ANOVA
								Šídák's multiple comparisons test
