# Supplementary material for: SARS-CoV-2 infection triggers paracrine senescence and leads to a sustained senescence-associated inflammatory response
Source: Nat Aging. 2022 Jan 25;2(2):115–24. doi: 10.1038/s43587-022-00170-7 (PMC10154207; doi:10.1038/s43587-022-00170-7)
Supplement: Source Data Extended Data Fig. 3 — Statistical source data. [file 43587_2022_170_MOESM11_ESM.xlsx]

## Sheet: Sheet1
Extended Data Fig. 3a	Relative (to GAPDH) CoV2 genomic RNA level									Relative (to GAPDH) CoV2 subgenomic RNA level									Relative (to GAPDH) IFNβ mRNA level
	days	EGFP-HDF_Mock			EGFP-HDF_CoV2					days	EGFP-HDF_Mock			EGFP-HDF_CoV2					days	EGFP-HDF_Mock			EGFP-HDF_CoV2
	1	1.7048e-05	1.5049e-05	1.5579e-05	0.00034288	0.00031992	0.00035744			1	ND	ND	ND	2.993e-06	2.7162e-06	6.7345e-06			1	0.679871	1.28639	1.1434	1.31342	1.39797	0.780967
	2	1.6698e-05	1.6241e-05	2.0989e-05	0.00070504	0.00047493	0.00053432			2	ND	ND	ND	5.5082e-06	3.5102e-06	3.7883e-06			2	0.80107	1.25701	0.993093	0.476319	1.42405	1.18099
	3	2.8672e-05	2.8474e-05	1.9048e-05	0.00099708	0.00083265	0.00093678			3	ND	ND	ND	3.9219e-06	5.9859e-06	6.1117e-06			3	1.01866	0.782773	1.25411	1.28046	0.862542	1.05458
	4	3.4097e-05	1.7167e-05	2.2186e-05	0.00086801	0.00071986	0.00059699			4	ND	ND	ND	2.9517e-06	1.4556e-06	2.1459e-06			4	1.18099	0.907519	0.933033	0.812252	1.17283	1.07177
	5	1.765e-05	2.0134e-05	2.0134e-05	0.00052697	0.00037782	0.00038576			5	ND	2.3514e-07	ND	1.0151e-06	7.909e-07	2.9557e-07			5	0.692555	0.659754	2.18859	2.14355	2.05623	1.38511
	6	3.3165e-05	8.5721e-05	2.9683e-05	0.00067632	0.00054178	0.00052697			6	ND	ND	ND	2.237e-06	7.5344e-07	1.6604e-06			6	0.716978	1.42405	0.97942	0.664343	1.27456	0.959264
Extended Data Fig. 3b	p16 positive cell in EGFP positive cells (%)
	Mock	CoV2
	0	17.8571
	0	20
	0	16.6667
	Unpaired t test	Two-tailed
	P value	<0.0001
