# Supplementary material for: SARS-CoV-2 infection triggers paracrine senescence and leads to a sustained senescence-associated inflammatory response
Source: Nat Aging. 2022 Jan 25;2(2):115–24. doi: 10.1038/s43587-022-00170-7 (PMC10154207; doi:10.1038/s43587-022-00170-7)
Supplement: Source Data Extended Data Fig. 4 — Statistical source data. [file 43587_2022_170_MOESM12_ESM.xlsx]

## Sheet: Sheet1
Extended Data Fig. 4b	Relative (to GAPDH) TNFα mRNA level					Relative (to GAPDH) CoV2 genomic RNA level
	Mock	CoV2+siCont.	CoV2+siTNFa			Mock	CoV2+siCont.	CoV2+siTNFa
	0.171546	457.195	135.925			6.10352e-05	11.3137	11.6318
	15.5266	403.568	273.741			4.9576e-05	10.4831	11.3137
	0.375443	420.705	99.5029			5.85488e-05	9.64646	10.9283
	0.0002		0.0023	Adjusted P Value		<0.0001		0.1777	Adjusted P Value
				One-way ANOVA					One-way ANOVA
				Dunnett's multiple comparisons test					Dunnett's multiple comparisons test
				v.s. CoV2+siCont.					v.s. CoV2+siCont.
Extended Data Fig. 4c	Relative (to β-actin) p16 mRNA level					Relative (to β-actin) IL8 mRNA level
	M-sup.	siCont.+CoV2-sup.	siTNFα+CoV2-sup.			M-sup.	siCont.+CoV2-sup.	siTNFα+CoV2-sup.
	1.0546	4.18918	2.1386			0.9954	187.836	25.6935
	0.9908	4.21831	1.9816			1.0377	107.884	26.0522
	0.9571	4.30695	1.36289			0.9682	114.828	22.9964
	<0.0001		<0.0001	Adjusted P Value		0.0011		0.0031	Adjusted P Value
				One-way ANOVA					One-way ANOVA
				Dunnett's multiple comparisons test					Dunnett's multiple comparisons test
				v.s. siCont.+CoV2-sup.					v.s. siCont.+CoV2-sup.
