# Supplementary material for: SARS-CoV-2 infection triggers paracrine senescence and leads to a sustained senescence-associated inflammatory response
Source: Nat Aging. 2022 Jan 25;2(2):115–24. doi: 10.1038/s43587-022-00170-7 (PMC10154207; doi:10.1038/s43587-022-00170-7)
Supplement: Source Data Extended Data Fig. 5 — Statistical source data. [file 43587_2022_170_MOESM13_ESM.xlsx]

## Sheet: Sheet1
Extended Data Fig. 5a	53BP1 foci and p16 double positive cell (%)
	DXR	CoV2
	72.1519	2.22222
	88.1356	0
	85.7143	4.65116
	Unpaired t test	Two-tailed
	P value	0.0001
Extended Data Fig. 5b	phospho-p38 and p16 double positive cell (%)
	Mock	CoV2
	0.714286	39.0845
	0.185185	44.8916
	0.350877	29.4906
	Unpaired t test	Two-tailed
	P value	0.0011
Extended Data Fig. 5d	Relative (to β-actin) p16 mRNA level					Relative (to β-actin) IL8 mRNA level
	Mock-sup.	CoV2-sup.+Vehicle	CoV2-sup.+p38i			Mock-sup.	CoV2-sup.+Vehicle	CoV2-sup.+p38i
	0.968171	5.66994	3.03845			0.866537	1326.43	139.424
	1.02337	5.86989	3.10229			1.00231	1363.72	133.744
	1.00928	6.46806	3.49026			1.15136	1107.69	85.8254
	<0.0001		<0.0001	Adjusted P Value		<0.0001		<0.0001	Adjusted P Value
				One-way ANOVA					One-way ANOVA
				Dunnett's multiple comparisons test					Dunnett's multiple comparisons test
				v.s. CoV2-sup.+Vehicle					v.s. CoV2-sup.+Vehicle
