# Supplementary material for: SARS-CoV-2 infection triggers paracrine senescence and leads to a sustained senescence-associated inflammatory response
Source: Nat Aging. 2022 Jan 25;2(2):115–24. doi: 10.1038/s43587-022-00170-7 (PMC10154207; doi:10.1038/s43587-022-00170-7)
Supplement: Source Data Extended Data Fig. 6 — Statistical source data. [file 43587_2022_170_MOESM14_ESM.xlsx]

## Sheet: Sheet1
Extended Data Fig. 6a	Relative (to β-actin) ACE2 mRNA level
	HDFs	HepG2	hBO
	0.809131	7371.68	1486.58
	1.17374	7320.76	1258.75
	1.05296	11134.7	1587.76
		Unpaired t test	Unpaired t test
		Two-tailed	Two-tailed
		P value=0.0001	P value=0.0024
		v.s. HDFs	v.s. HDFs
Extended Data Fig. 6b	Relative (to GAPDH) CoV2 genomic RNA level										Relative (to GAPDH) CoV2 subgenomic RNA level
	days	hBO+Mock			hBO+CoV2			Adjusted P Value			days	hBO+Mock			hBO+CoV2
	1	7.15842e-05	0.000111552	0.000102648	1.44393	1.59107	1.47427	<0.0001			1	ND	7.90901e-07	ND	0.646176	0.726986	0.63728
	3	8.72189e-05	8.02577e-05	0.000103721	5.50217	5.24157	5.81589	<0.0001			3	ND	ND	ND	2.17347	2.25012	2.39496
	6	0.000167332	0.000131286	5.33187e-05	0.406126	0.482968	0.41466	0.0029			6	ND	ND	ND	0.126745	0.138696	0.115824
								Two-way ANOVA
								Šídák's multiple comparisons test
								Mock v.s. CoV2
Extended Data Fig. 6c	Relative (to GAPDH) TNFα RNA level										Relative (to GAPDH) IL6 RNA level									Relative (to GAPDH) IFNβ RNA level
	days	Mock			CoV2			Adjusted P Value			days	Mock			CoV2			Adjusted P Value		days	Mock			CoV2			Adjusted P Value
	1	1.33636	0.986813	0.76843	2.56517	2.62389	2.1398	0.0578			1	1.14374	1.07964	0.81149	1.49875	1.35556	1.29554	0.5681		1	1.08089	1.08362	0.860337	7.44744	5.70402	5.22951	0.5057
	3	0.877493	0.992028	1.17233	13.3884	15.655	14.159	<0.0001			3	0.917054	1.05067	1.04287	6.52062	7.46713	7.68315	<0.0001		3	0.988891	1.13245	0.906573	104.091	127.098	114.707	<0.0001
	6	0.827739	1.15805	1.12245	5.24912	5.66811	3.81384	<0.0001			6	1.00842	0.974066	1.01954	4.88115	5.71515	6.1183	<0.0001		6	1.05034	0.961671	0.994963	3.59884	3.78857	3.71282	0.8733
								Two-way ANOVA										Two-way ANOVA									Two-way ANOVA
								Šídák's multiple comparisons test										Šídák's multiple comparisons test									Šídák's multiple comparisons test
								Mock v.s. CoV2										Mock v.s. CoV2									Mock v.s. CoV2
	Relative (to GAPDH) IL1β RNA level										Relative (to GAPDH) IL8 RNA level
	days	Mock			CoV2			Adjusted P Value			days	Mock			CoV2			Adjusted P Value
	1	1.0694	1.00705	0.931238	1.15809	1.22087	1.12831	0.0375			1	1.0603	1.09415	0.871641	1.21563	1.13463	1.04377	0.7175
	3	0.997986	1.05688	0.957194	1.52428	1.36791	1.58651	<0.0001			3	0.905037	1.18715	0.933055	2.02237	1.9799	2.11531	<0.0001
	6	1.00705	0.975891	1.0222	2.18401	2.27894	2.34228	<0.0001			6	0.946149	0.873704	1.21058	4.19887	4.65994	4.31857	<0.0001
								Two-way ANOVA										Two-way ANOVA
								Šídák's multiple comparisons test										Šídák's multiple comparisons test
								Mock v.s. CoV2										Mock v.s. CoV2
Extended Data Fig. 6d	p16 positive cell in KRT5 positive cell (%)
	Mock	CoV2
	16.3522	71.3636
	9.65517	70.1068
	17.3333	75.9872
	Unpaired t test	Two-tailed
	P value	<0.0001
Extended Data Fig. 6e	p16 positive cell in FoxJ1 positive cell (%)
	Mock	CoV2
	16.3522	71.3636
	9.65517	70.1068
	17.3333	75.9872
	Unpaired t test	Two-tailed
	P value	<0.0001
Extended Data Fig. 6f	Cleaved caspase 3 positive cell (%) in CoV2-/+ cell
		CoV2-			CoV2+
	Mock	4.14788	6.62678	7.85124	0	0	0
	CoV2	17.2339	13.1691	9.66152	76.5306	77.9487	94.0594
	Šídák's multiple comparisons test
	Adjusted P Value	Mock_CoV2-	Mock_CoV2+	CoV2_CoV2-	CoV2_CoV2+
	Mock_CoV2-		0.7174	0.5892	<0.0001
	Mock_CoV2+			0.0872	<0.0001
	CoV2_CoV2-				<0.0001
	CoV2_CoV2+
