# Supplementary material for: SARS-CoV-2 infection triggers paracrine senescence and leads to a sustained senescence-associated inflammatory response
Source: Nat Aging. 2022 Jan 25;2(2):115–24. doi: 10.1038/s43587-022-00170-7 (PMC10154207; doi:10.1038/s43587-022-00170-7)
Supplement: Source Data Extended Data Fig. 7 — Statistical source data. [file 43587_2022_170_MOESM15_ESM.xlsx]

## Sheet: Sheet1
Extended Data Fig. 7a	CoV2-NP positive cell (%)									p16 positive cell (%)
	days	Mock			CoV2-B.1.1.7			Adjusted P Value		days	Mock			CoV2-B.1.1.7			Adjusted P Value
	1	0	0	0	14.1732	32.3529	24.8366	0.0121		1	0	0.847458	0	3.93701	8.82353	5.22876	0.0524
	3	0	0	0	47.973	63.7255	29.798	<0.0001		3	0	0	0.75188	6.08108	4.90196	2.52525	0.1793
	7	0	0	0	10.2941	21.6216	13.3333	0.1273		7	0.4329	1.73348	0.788436	34.5588	27.027	37.3333	<0.0001
								Two-way ANOVA									Two-way ANOVA
								Šídák's multiple comparisons test									Šídák's multiple comparisons test
								v.s. Mock									v.s. Mock
Extended Data Fig. 7b	Relative (to GAPDH) TNFα mRNA level									Relative (to GAPDH) IL1β mRNA level
	days	Mock			CoV2-B.1.1.7			Adjusted P Value		days	Mock			CoV2-B.1.1.7			Adjusted P Value
	1	4.30198	0.0416656	5.57897	7.60352	1.78386	7.81728	0.9694		1	1.04126	2.74791	0.349492	7.99076	2.16345	10.8028	0.2163
	3	0.294227	1.24833	2.72263	36.0019	46.3661	53.0765	<0.0001		3	0.920188	1.03886	1.04608	4.70763	4.94167	5.61778	0.4595
	7	6.02099	0.323088	0.514057	1.33022	28.9736	21.7308	0.0732		7	0.467596	1.51397	1.41258	24.7325	11.8625	11.9865	0.0007
								Two-way ANOVA									Two-way ANOVA
								Šídák's multiple comparisons test									Šídák's multiple comparisons test
								v.s. Mock									v.s. Mock
