# Supplementary material for: SARS-CoV-2 infection triggers paracrine senescence and leads to a sustained senescence-associated inflammatory response
Source: Nat Aging. 2022 Jan 25;2(2):115–24. doi: 10.1038/s43587-022-00170-7 (PMC10154207; doi:10.1038/s43587-022-00170-7)
Supplement: Source Data Extended Data Fig. 8 — Statistical source data. [file 43587_2022_170_MOESM16_ESM.xlsx]

## Sheet: Sheet1
Extended Data Fig. 8b	Body weight (%)
	days	Mock						CoV2_UK								H1N1
	0	100	100	100	100	100	100	100	100	100	100	100	100	100	100	100	100	100
	1	104.896	106.354	105.395	103.394	104.598	104.38	97.7477	97.3046	98.7198	99.4039	96.8657	105.27	102.284	100	100.719	100.716	102.533
	2	108.69	108.775	110	105.483	108.19	106.326	94.5946	95.0135	96.3016	97.1684	94.3284	101.961	95.5954	94.7297	102.734	101.003	104.736
	3	109.792	113.162	113.553	105.222	110.92	107.543	93.0931	86.1186	95.1636	92.8465	93.5821	101.103	94.1272	91.8919	104.604	101.146	106.057
	4	111.75	116.49	115.921	109.138	108.19	107.421	93.5435	82.6146	95.4481	91.3562	93.5821	95.5882	90.2121	90.8108	103.022	100.573	104.736
	5	113.097	118.154	117.237	108.486	114.655	107.664	92.6426	78.0323	92.6031	91.2072	94.6269	89.8284	87.602	89.8649	104.173	102.865	105.286
	6	111.75	115.885	114.474	112.115	115.805	110.706	93.994	81.1321	94.7368	92.8465	94.0299	90.0735	84.5024	92.1622	103.309	102.579	103.194
	7	111.506	115.28	115.789	116.057	120.402	113.625	101.652	86.7925	102.845	99.4039	99.2537	92.8922	91.354	94.4595	103.741	105.444	107.269
	8	114.443	118.911	119.474	117.232	118.822	115.45	106.456	90.566	107.966	104.62	101.791	97.1814	100.816	99.0541	108.345	110.029	110.573
	9	115.789	123.298	120.395	119.06	124.856	114.599						97.7941	105.22	101.892	112.086	112.894	113.106
	10	117.87	127.08	122.105	120.104	128.592	117.153	112.613	98.1132	117.496	110.581	105.522	100.49	110.44	103.514	113.237	114.47	114.978
	11	118.605	127.08	123.421	120.104	125.287	117.762	115.315	103.504	121.906	113.413	108.657				112.518	112.894	117.841
	12	121.787	128.29	124.211				119.219	105.66	124.04	114.307	109.552	102.328	114.845	104.73	116.835	116.046	117.731
	13	121.665	127.837	123.553				120.871	106.199	125.462	115.797	111.493	105.147	118.108	107.027	116.691	118.625	122.026
	14	121.787	126.929	124.737	123.499	131.466	120.438	122.222	109.569	130.299	118.629	115.075	109.191	124.307	111.081	119.568	120.774	123.348
Extended Data Fig. 8c	Relative (to GAPDH) H1N1 genomic RNA level
	Mock	CoV2	H1N1
	ND	ND	6.1475
			2.80889
			5.93809
			3.31728
			4.50023
			9.84916
		*ND: non-detection
Extended Data Fig. 8d	Relative (to GAPDH) p16 mRNA level					Relative (to GAPDH) CCL17 mRNA level					Relative (to GAPDH) CXCL9 mRNA level					Relative (to GAPDH) CXCL10 mRNA level					Relative (to GAPDH) CXCL11 mRNA level					Relative (to GAPDH) IFNg mRNA level
	Mock	CoV2	H1N1			Mock	CoV2	H1N1			Mock	CoV2	H1N1			Mock	CoV2	H1N1			Mock	CoV2	H1N1			Mock	CoV2	H1N1
	0.535515	4.16697	4.9554			0.831622	0.98214	1.02385			0.891311	5.79175	3.87447			0.974004	1.92119	1.28521			1.51152	8.55045	5.48693			1.21757	3.19098	1.69819
	1.66902	21.7659	17.2557			1.2008	1.30495	0.968618			1.58447	12.7639	5.21982			0.967276	3.41527	1.48658			1.93992	14.2808	7.92274			0.955283	2.83628	1.69819
	1.71594	29.2223	3.20206			0.916369	1.65176	0.666187			0.872968	24.6583	2.81669			1.15829	6.02934	1.05848			0.91764	34.9204	3.28524			1.16797	4.18144	1.07475
	0.657016	23.901	16.4384			1.24315	1.67481	0.910039			0.718968	11.1116	1.66324			0.859756	4.03341	1.08824			0.495171	14.8872	2.89989			0.70907	3.4438	0.98214
	0.992404	49.3166	0.925946			0.87904	1.85832	1.26927			1.12818	11.8269	2.04769			1.06585	3.89602	1.19914			0.75054	14.0841	2.12285			1.03814	2.73967	0.765248
	0.910039	14.016	1.04174			1.00278	1.2605	0.916369			0.511923	11.0349	1.18427			1.11111	4.38325	1.13445			0.714992	18.7134	1.27103			1.7219	3.25803	0.916369
	1.2008	5.97525	3.40818			0.617281	1.09733	1.03097			0.680185	4.09539	2.9363			0.842063	1.81756	1.58228			1.54328	6.30283	3.24001			1.05263	1.28699	1.33238
	1.57352	31.2114				1.02385	1.84548				1.12039	14.97				1.46612	5.00025				1.47019	24.0173				3.34963	1.77031
	0.846159					0.600402					0.621575					0.774856					0.667112					1.17609
	1.65176					0.604578					0.458184					0.780245					0.892547					1.08222
	1.18427					0.643495					0.600402					0.896267					1.32501					0.942131
	One-way ANOVA					One-way ANOVA					One-way ANOVA					One-way ANOVA					One-way ANOVA					One-way ANOVA
	Tukey's multiple comparisons test					Tukey's multiple comparisons test					Tukey's multiple comparisons test					Tukey's multiple comparisons test					Tukey's multiple comparisons test					Tukey's multiple comparisons test
	Adjusted P Value					Adjusted P Value					Adjusted P Value					Adjusted P Value					Adjusted P Value					Adjusted P Value
		Mock	CoV2	H1N1			Mock	CoV2	H1N1			Mock	CoV2	H1N1			Mock	CoV2	H1N1			Mock	CoV2	H1N1			Mock	CoV2	H1N1
	Mock		<0.0001	0.4127		Mock		0.0002	0.7107		Mock		<0.0001	0.4846		Mock		<0.0001	0.7696		Mock		<0.0001	0.5498		Mock		0.0004	0.9556
	CoV2			0.0066		CoV2			0.0038		CoV2			0.0001		CoV2			<0.0001		CoV2			0.0002		CoV2			0.0007
	H1N1					H1N1					H1N1					H1N1					H1N1					H1N1
