# Supplementary material for: SARS-CoV-2 infection triggers paracrine senescence and leads to a sustained senescence-associated inflammatory response
Source: Nat Aging. 2022 Jan 25;2(2):115–24. doi: 10.1038/s43587-022-00170-7 (PMC10154207; doi:10.1038/s43587-022-00170-7)
Supplement: Source Data Extended Data Fig. 9 — Statistical source data. [file 43587_2022_170_MOESM17_ESM.xlsx]

## Sheet: Sheet1
Extended Data Fig. 9b																		Two-way ANOVA
																		Šídák's multiple comparisons test
																		Adjusted P Value
	Relative cell number (Vehicle=100%) of human fibroblasts (HDFs)																	v.s. Vehicle
		Vehicle			ABT-263			ARV-825			BPTES			D/Q					Vehicle	ABT-263	ARV-825	BPTES	D/Q
	Cont.	97.6569	100.167	102.176	102.176	103.431	97.4059	90.6276	95.8996	98.6611	17.8243	12.5523	21.59	40.1674	26.6109	25.1046		Cont.		0.9996	0.8464	<0.0001	<0.0001
	Sen.	93.9623	105.283	100.755	21.5094	24.9057	24.9057	21.5094	18.1132	19.2453	35.0943	30.566	30.566	91.6981	104.151	71.3208		Sen.		<0.0001	<0.0001	<0.0001	0.2108
Extended Data Fig. 9d																		Two-way ANOVA
																		Šídák's multiple comparisons test
																		Adjusted P Value
	Relative cell number (Vehicle=100%) of syrian hamster fibroblasts																	v.s. Vehicle
		Vehicle			ABT-263			ARV-825			BPTES			D/Q					Vehicle	ABT-263	ARV-825	BPTES	D/Q
	Cont.	100.63	102.52	96.8504	92.126	107.717	94.9606	95.4331	85.9843	80.7874	41.5748	30.7087	20.315	24.5669	31.6535	25.9843		Cont.		0.9979	0.2205	<0.0001	<0.0001
	Sen.	108	100	92	56	68	49.3333	86.6667	85.3333	90.6667	68	73.3333	56	90.6667	102.667	82.6667		Sen.		<0.0001	0.2302	0.0001	0.6313
Extended Data Fig. 9f	Body weight (%)
	days	CoV2+Vehicle				CoV2+ABT263
	0	100	100	100	100	100	100	100	100	100	100
	1	97.45	98.04	98.88	98.74	96.68	98.31	99.57	98.81	100.78	96.19
	2	94.4	95.92	94.55	95.59	96.05	95.38	95.86	95.4	97.26	91.42
	3	88.32	94.44	88.27	94.21	95.42	93.69	95.86	92.43	91.78	85.83
	4	86.5	94.77	87.43	93.2	96.52	94.15	99.29	92.14	90.34	83.92
	5	88.56	93.46	84.08	90.05	96.37	93.08	98.14	90.5	89.03	80.93
	6	93.07	96.08	84.78	89.17	98.58	93.54	99	92.88	95.3	78.47
	7	93.92	102.29	89.11	91.44	98.74	96.31	98.43	95.55	94.91	80.11
	8	96.59	105.39	91.76	93.45	99.84	96.31	102.86	95.4	94.39	84.06
	9
	10	108.39	113.07	95.67	96.73	104.11	104.92	106.29	98.37	103.13	87.74
	11	110.95	117.65	100.42	99.62	110.27	110.46	112.14	101.93	110.31	92.37
	12	112.77	120.92	101.82	103.02	109.64	115.69	117.29	105.49	111.88	97
	13	114.11	122.71	103.63	104.66	110.74	120	116.43	107.27	113.05	100.14
	14	116.79	124.51	107.54	106.17	114.22	125.38	116.43	108.61	113.84	99.46
Extended Data Fig. 9e		CoV2+Vehicle				CoV2+ABT263						Adjusted P Value
	p16	1.02162	0.297479	2.04324	0.63766	0.646561	0.812736	0.114297	0.660147	1.98737	0.74787	0.9971
	CCL17	0.528938	0.426664	1.64852	1.39588	0.603394	0.68833	0.44171	0.908257	0.960044	0.753235	0.9668
	CXCL9	1.16709	1.08893	1.0965	0.647481	1.11181	1.04457	0.0955838	1.07394	0.890638	2.36676	0.9999
	CXCL10	1.23464	1.144	1.15997	0.461398	1.26935	1.12825	0.29404	1.11272	0.837456	1.85843	>0.9999
	CXCL11	1.08664	1.43383	1.22253	0.257005	1.48439	1.13278	0.0973868	1.19737	0.716913	2.32926	0.9981
	IFNγ	0.930414	1.47013	1.06876	0.530691	0.956571	0.850241	0.443174	0.976671	0.481612	0.983464	0.9896
												Two-way ANOVA
												Šídák's multiple comparisons test
												v.s. Mock
