# Supplementary material for: SARS-CoV-2 infection triggers paracrine senescence and leads to a sustained senescence-associated inflammatory response
Source: Nat Aging. 2022 Jan 25;2(2):115–24. doi: 10.1038/s43587-022-00170-7 (PMC10154207; doi:10.1038/s43587-022-00170-7)
Supplement: Source Data Extended Data Fig. 10 — Statistical source data. [file 43587_2022_170_MOESM18_ESM.xlsx]

## Sheet: Sheet1
Extended Data Fig. 10a	Body weight (%)
	days	MA10
	0	100	100	100
	1	104.167	103.977	103.158
	2	100.521	103.409	101.579
	3	84.8958	90.3409	86.3158
	4	80.2083	86.9318	83.1579
	5	78.6458	81.25	77.3684
	6	80.2083	78.9773	75.2632
	7	82.2917	81.25	76.8421
	8	86.4583	89.2045	84.2105
	9	85.4167	90.3409	81.5789
	10	103.125	102.273	94.7368
	11	101.562	106.25	95.2632
	12	103.646	107.955	96.8421
	13	105.208	107.386	99.4737
	14	106.771	109.659	104.737
Extended Data Fig. 10b	Relative (to GAPDH) CoV2 genomic RNA level					Relative (to GAPDH) Ifnb mRNA level					Relative (to GAPDH) p16Ink4a mRNA level					Relative (to GAPDH) p19Arf mRNA level
	Mock	4 dpi	14 dpi			Mock	4 dpi	14 dpi			Mock	4 dpi	14 dpi			Mock	4 dpi	14 dpi
	0.00013925	3.94493	0.00237147			1.56374	22.8639	2.61172			1.34257	0.304603	3.04196			1.15669	0.68302	3.22657
	8.3956e-05	2.02792	0.00252413			1.08298	32.1111	4.04181			1.20164	0.609205	1.82134			1.18099	1.07177	2.02792
	7.8334e-05	4.25748	0.00261314			1.22688	62.0345	4.87364			0.617709	0.917004	2.06337			0.752623	1.44393	3.09513
	0.00011002					0.481297					1.00347					0.972655
		0.0004	>0.9999	Adjusted P Value			0.005	0.9279	Adjusted P Value			0.3815	0.012	Adjusted P Value			0.9833	0.0018	Adjusted P Value
				One-way ANOVA					One-way ANOVA					One-way ANOVA					One-way ANOVA
				Dunnett's multiple comparisons test					Dunnett's multiple comparisons test					Dunnett's multiple comparisons test					Dunnett's multiple comparisons test
				v.s. Mock					v.s. Mock					v.s. Mock					v.s. Mock
	Relative (to GAPDH) Cxcl9 mRNA level					Relative (to GAPDH) Cxcl11 mRNA level					Relative (to GAPDH) Ifng mRNA level
	Mock	4 dpi	14 dpi			Mock	4 dpi	14 dpi			Mock	4 dpi	14 dpi
	0.51853	11.5715	58.5866			0.70466	39.2603	48.6713			0.827884	0.696164	2.94343
	1.05154	5.32396	70.1563			0.744839	23.0229	59.0965			0.705883	0.232854	3.35776
	0.708333	12.6626	78.9299			0.635075	58.2829	88.9548			0.964264	0.465709	3.59876
	2.58919					3.00008					1.77461
		0.1657	<0.0001	Adjusted P Value			0.0187	0.0013	Adjusted P Value			0.1358	0.0002	Adjusted P Value
				One-way ANOVA					One-way ANOVA					One-way ANOVA
				Dunnett's multiple comparisons test					Dunnett's multiple comparisons test					Dunnett's multiple comparisons test
				v.s. Mock					v.s. Mock					v.s. Mock
